# Supplementary material for: Preliminary Case–Control Study of Antibody Response to Vaccines in Children on bDMARDs
Source: Children (Basel). 2025 Nov 11;12(11):1526. doi: 10.3390/children12111526 (PMC12651895; doi:10.3390/children12111526)
Supplement: Supplementary file 1 [file children-12-01526-s001.zip]

Archive with 1 entries (1 files):
- children-3900537-supplementary.pdf
